# Supplementary material for: MetaTropismDB: a database of organ-specific metastasis induced by human cancer cell lines in mouse models
Source: Database (Oxford). 2020 Nov 25;2020:baaa100. doi: 10.1093/database/baaa100 (PMC7687678; doi:10.1093/database/baaa100)
Supplement: baaa100_Supp [file baaa100_supp.zip]

Archive with 1 entries (1 files):
- Supplementary table S1.xlsx
