# Supplementary material for: MetaTropismDB: a database of organ-specific metastasis induced by human cancer cell lines in mouse models
Source: Database (Oxford). 2020 Nov 25;2020:baaa100. doi: 10.1093/database/baaa100 (PMC7687678; doi:10.1093/database/baaa100)
Supplement: baaa100_Supp [file baaa100_supp.zip › Supplementary table S1.xlsx]

## Sheet: Foglio1
Table S1. Top 10 results of the enrichment analysis by using Enrichr tool and the related libraries (DisGeNET [www.disgenet.org/search; doi:10.1093/database/bav028], BioPlanet [https://tripod.nih.gov/bioplanet/; doi:10.3389/fphar.2019.00445], NCI-Nature [http://pid.nci.nih.gov/; doi:10.1093/nar/gkn653]) for genes associated with lung or bone metastasis.
	LUNG-ASSOCIATED GENES				BONE-ASSOCIATED GENES
	DisGeNET				DisGeNET
	Name	P-value			Name	P-value
	Ovarian Carcinoma	6.867e-25			Tumor Progression	2.966e-20
	Secondary malignant neoplasm of lung	5.785e-23			Secondary malignant neoplasm of bone	5.038e-20
	Malignant neoplasm of ovary	6.327e-22			Stomach Neoplasms	1.11e-17
	Tumor Progression	1.995e-21			Ovarian Carcinoma	1.793e-17
	Malignant Glioma	8.964e-20			Malignant neoplasm of ovary	1.076e-16
	Epithelial ovarian cancer	1.842e-19			Atherosclerosis	1.186e-16
	Bladder Neoplasm	2.03e-18			Liver carcinoma	1.59e-16
	ovarian neoplasm	3.747e-18			Glioma	1.809e-16
	Carcinoma breast stage IV	3.903e-18			Neoplasm Metastasis	5.734e-16
	Malignant neoplasm of urinary bladder	4.379e-18			Carcinoma breast stage IV	6.429e-16
	BioPlanet				BioPlanet
	Name	P-value			Name	P-value
	Pathways in cancer	1.185e-15			Pathways in cancer	5.374e-16
	Gastrin pathway	2.687e-12			S6K1 signaling	2.172e-11
	RAGE pathway	3.71e-11			Interleukin-2 signaling pathway	3.143e-11
	Bladder cancer	1.282e-10			Disease	6.907e-11
	Small cell lung cancer	5.909e-10			Pancreatic cancer	9.323e-11
	Oncostatin M	9.125e-10			Mammalian target of rapamycin complex 1 (mTORC1)-mediated signaling	1.778e-10
	Alpha-V beta-3 integrin/OPN pathway	1.107e-09			Oncostatin M	5.411e-10
	BDNF signaling pathway	1.942e-09			Leptin signaling pathway	1.443e-09
	Urokinase-type plasminogen activator (uPA) and uPAR-mediated signaling	7.649e-09			Integrated breast cancer pathway	2.241e-09
	Focal adhesion	9.415e-09			Insulin signaling pathway	2.248e-09
	NCI-Nature				NCI-Nature
	Name	P-value			Name	P-value
	Osteopontin-mediated events	1.107e-09			CXCR4-mediated signaling events	4.77e-08
	Urokinase-type plasminogen activator (uPA) and uPAR-mediated signaling	7.649e-09			ErbB1 downstream signaling	6.692e-08
	AP-1 transcription factor network	1.621e-07			Regulation of Telomerase	1.045e-07
	S1P1 pathway	8.336e-07			AP-1 transcription factor network	1.249e-07
	Beta1 integrin cell surface interactions	3.691e-06			Integrins in angiogenesis	1.615e-07
	Signaling events mediated by VEGFR1 and VEGFR2	4.281e-06			S1P3 pathway	2.722e-06
	Validated transcriptional targets of AP1 family members Fra1 and Fra2	7.024e-06			HIF-1-alpha transcription factor network	2.978e-06
	Beta3 integrin cell surface interactions	1.62e-05			Beta1 integrin cell surface interactions	2.978e-06
	Beta5 beta6 beta7 and beta8 integrin cell surface interactions	2.813e-05			Signaling events mediated by VEGFR1 and VEGFR2	3.455e-06
	Alpha9 beta1 integrin signaling events	9.322e-05			mTOR signaling pathway	3.715e-06
